# Supplementary material for: Synthesis and Preliminary Evaluation of the Cytotoxicity of Potential Metabolites of Quinoline Glycoconjugates
Source: Molecules. 2022 Feb 3;27(3):1040. doi: 10.3390/molecules27031040 (PMC8838273; doi:10.3390/molecules27031040)
Supplement: Supplementary file 1 [file molecules-27-01040-s001.zip]

Archive with 1 entries (1 files):
- molecules-1557129-supplementary.pdf
